# Supplementary material for: TMD symptoms and vertical mandibular symmetry in young adult orthodontic patients in North Sumatra, Indonesia: a cross-sectional study
Source: F1000Res. 2018 Jul 16;7:697. Originally published 2018 Jun 4. [Version 2] doi: 10.12688/f1000research.14522.2 (PMC5998004; doi:10.12688/f1000research.14522.2)
Supplement: All radiographic images taken of the patients — Answers to the original Indonesian language questionnaire are also present. [file f1000research-7-16886-s0000.tgz]

Archive with 1 entries (1 files):
- 8e66cae7-dfdb-4212-acee-ec1f321623b7_Dataset_1.pptx
