# Supplementary material for: TMD symptoms and vertical mandibular symmetry in young adult orthodontic patients in North Sumatra, Indonesia: a cross-sectional study
Source: F1000Res. 2018 Jul 16;7:697. Originally published 2018 Jun 4. [Version 2] doi: 10.12688/f1000research.14522.2 (PMC5998004; doi:10.12688/f1000research.14522.2)
Supplement: Vertical mandibular symmetry measurements using Kjellberg’s technique, alongside responses to each questionnaire — A key is present in the “Questionnaires” sheet. [file f1000research-7-16886-s0001.tgz]

Archive with 1 entries (1 files):
- e3f66290-3676-4006-8986-49d46d6385c0_Dataset_2.xlsx
