# Supplementary material for: TMD symptoms and vertical mandibular symmetry in young adult orthodontic patients in North Sumatra, Indonesia: a cross-sectional study
Source: F1000Res. 2018 Jul 16;7:697. Originally published 2018 Jun 4. [Version 2] doi: 10.12688/f1000research.14522.2 (PMC5998004; doi:10.12688/f1000research.14522.2)
Supplement: Vertical mandibular symmetry measurements using Kjellberg’s technique, alongside responses to each questionnaire — A key is present in the “Questionnaires” sheet. [file f1000research-7-16886-s0001.tgz › e3f66290-3676-4006-8986-49d46d6385c0_Dataset_2.xlsx]

## Sheet: revised raw data (F1000)
			Vertical Mandibular Symmetry (Kjellberg's Technique)										TMD-DI (If Total Score of TMD-DI ≤ 3, TMD is negative)									Fonseca's Anamnestic Index
No	Sample	Age	CH		MH		RH		CH/RH Right	CH/RH Left	IAK(SI1) ≤93.7%	SI1 (0=Symmetry)									Categoric			Modified Stress Questionnaires
			Right	Left	Kanan	Kiri	Kanan	Kiri					A10	A11	A12	A13	A14	A15	A16	A17	(0=Negative)	A18	A19	A20	A21	A22	A23
1	1	22	23	18	44.5	47	67.5	65	34.0741	27.6923	81.2709	1	0	0	0	0	1	0	0	0	0	0	0	1	0	0	1
2	2	20	21	26	43	42	64	68	32.8125	38.2353	85.8173	1	3	2	1	2	2	1	1	1	1	0	1	2	2	1	1
3	3	22	24	24	45.5	53	69.5	77	34.5324	31.1688	90.2597	1	1	1	1	1	1	0	0	0	1	0	1	0	1	1	1
4	4	21	33	43	35	43	68	86	48.5294	50	97.0588	0	2	3	1	1	0	0	0	0	1	0	2	0	1	0	1
5	5	24	27	17.5	47	46	74	63.5	36.4865	27.5591	75.5322	1	1	2	0	1	0	0	3	2	1	0	2	1	0	3	3
6	6	23	18	19	39	42	57	61	31.5789	31.1475	98.6339	0	2	0	0	1	1	1	2	2	1	0	0	0	1	1	1
7	7	23	21	24	47.5	45	68.5	69	30.6569	34.7826	88.1387	1	1	0	0	1	1	1	1	2	1	0	1	0	0	0	1
8	8	23	18	24	69	61	87	85	20.6897	28.2353	73.2759	1	1	1	1	1	1	1	1	1	1	0	1	1	1	1	2
9	10	23	21	30	57	59.5	78	89.5	26.9231	33.5196	80.3205	1	1	1	1	1	1	1	1	0	1	0	1	1	1	0	0
10	12	24	27	28.5	40.5	37.5	67.5	66	40	43.1818	92.6316	1	0	1	1	1	1	1	0	0	1	0	1	0	1	1	0
11	16	23	27	28	44.5	45	71.5	73	37.7622	38.3562	98.4515	0	1	1	1	2	2	3	2	3	1	0	1	0	2	2	2
12	19	23	22	20.5	52	53	74	73.5	29.7297	27.8912	93.8157	0	0	0	0	0	0	0	0	0	0	0	0	0	1	1	0
13	20	24	28.5	24.5	47	40	75.5	64.5	37.7483	37.9845	99.3783	0	1	1	0	1	0	2	1	1	1	0	2	1	1	0	0
14	21	25	17	18	57	60	74	78	22.973	23.0769	99.5495	0	1	1	0	0	0	0	0	0	0	0	1	2	0	0	0
15	22	23	22	22.5	57	51	79	73.5	27.8481	30.6122	90.9705	1	1	0	0	0	0	0	0	0	0	0	1	3	0	2	2
16	24	22	24	21	54	54	78	75	30.7692	28	91	1	1	0	0	0	0	0	0	1	0	2	0	0	0	0	0
17	25	22	25.5	29	48	46	73.5	75	34.6939	38.6667	89.7255	1	1	1	0	0	0	1	0	0	1	1	1	0	0	2	2
18	26	23	21	18	37	37	58	55	36.2069	32.7273	90.3896	1	1	1	1	1	1	0	1	0	1	1	0	1	1	1	0
19	27	23	20	22	53	54	73	76	27.3973	28.9474	94.6451	0	1	0	0	0	0	1	0	0	0	0	1	0	0	2	2
20	28	24	24	17	47	47	71	64	33.8028	26.5625	78.5807	1	1	1	0	1	1	2	2	2	1	1	1	3	2	1	1
21	30	25	23.5	30	47.5	39	71	69	33.0986	43.4783	76.1268	1	0	0	0	1	0	0	1	0	0	0	1	0	0	0	1
22	31	21	18	21	41.5	41.5	59.5	62.5	30.2521	33.6	90.036	1	0	0	0	0	1	0	0	0	0	2	1	0	0	1	0
23	32	24	31.5	30	40	37.5	71.5	67.5	44.0559	44.4444	99.1259	0	1	0	1	1	1	0	1	0	1	1	0	1	1	1	1
24	33	23	23.5	21.5	37.5	39	61	60.5	38.5246	35.5372	92.2455	1	1	0	0	0	0	0	1	2	1	1	1	3	0	3	1
25	34	23	26	25	42	42.5	68	67.5	38.2353	37.037	96.8661	0	0	1	1	1	0	0	0	1	1	0	0	1	0	1	0
26	35	23	27.5	24	38.5	36.5	66	60.5	41.6667	39.6694	95.2066	0	1	0	0	2	0	0	0	0	1	1	2	0	0	2	2
27	36	24	17	17	35	37.5	52	54.5	32.6923	31.1927	95.4128	0	0	0	0	0	1	0	0	0	0	0	1	1	1	0	1
28	37	22	20	18.5	44	44.5	64	63	31.25	29.3651	93.9683	0	1	1	0	0	2	0	0	1	1	0	1	1	1	2	2
29	39	25	28	25	41	46	69	71	40.5797	35.2113	86.7706	1	1	0	0	0	0	0	0	0	0	1	1	0	0	0	0
30	40	18	20	25	42.5	40	62.5	65	32	38.4615	83.2	1	0	0	0	1	1	0	2	1	1	1	0	0	0	0	2
31	41	22	33	25	41	50	74	75	44.5946	33.3333	74.7475	1	1	0	0	0	0	0	0	0	0	1	0	1	0	0	1
32	42	25	26	26.5	38	41	64	67.5	40.625	39.2593	96.6382	0	1	0	0	1	0	0	0	0	0	0	2	0	0	1	1
33	45	20	30.5	29	47.5	47	78	76	39.1026	38.1579	97.5841	0	2	1	0	2	1	0	0	1	1	0	0	3	1	1	1
34	46	21	24.5	19	33	31.5	57.5	50.5	42.6087	37.6238	88.3007	1	1	0	0	1	0	0	0	0	0	0	1	1	1	1	1
35	47	20	22.5	21	52	51	74.5	72	30.2013	29.1667	96.5741	0	1	0	1	0	0	1	0	0	1	0	1	0	0	2	2
36	48	20	26	27.5	48	50	74	77.5	35.1351	35.4839	99.0172	0	1	0	0	0	1	0	1	1	1	0	0	0	0	2	2
37	49	20	19.5	21.5	60	56	79.5	77.5	24.5283	27.7419	88.416	1	0	2	2	0	0	0	0	0	1	0	1	0	0	1	2
38	50	19	20	23	38	38	58	61	34.4828	37.7049	91.4543	1	2	0	0	1	1	0	0	0	1	0	1	2	0	1	1
39	51	24	17	21	54	47	71	68	23.9437	30.8824	77.5319	1	1	0	0	0	0	0	0	0	0	0	1	0	1	1	1
40	52	23	20	20.5	50	46	70	66.5	28.5714	30.8271	92.6829	1	1	1	0	0	0	0	0	0	0	0	0	1	0	1	1
41	53	21	26	24	38	42	64	66	40.625	36.3636	111.719	0	1	0	0	0	0	1	1	0	0	0	1	2	1	3	3
42	54	24	15	18	33	37	48	55	31.25	32.7273	95.4861	0	1	0	0	1	1	0	1	0	1	0	1	0	0	1	1
43	55	24	23.5	25	35	36	58.5	61	40.1709	40.9836	98.0171	0	1	1	0	0	0	1	1	1	1	0	1	1	1	1	0
44	57	21	29	35	28	35	57	70	50.8772	50	98.2759	0	0	0	0	0	0	0	0	0	0	3	0	0	0	0	0
45	60	25	20.5	24	48	47	68.5	71	29.927	33.8028	88.5341	1	1	0	0	1	1	0	0	0	0	0	0	0	0	0	0
46	61	21	16	19	42	43	58	62	27.5862	30.6452	90.0181	1	1	1	0	0	1	0	0	1	1	0	1	0	0	0	1
47	62	21	23	26	40	41	63	67	36.5079	38.806	94.0781	0	1	0	0	0	0	0	0	0	0	0	1	2	1	1	1
48	63	21	28	32.5	42	42	70	74.5	40	43.6242	91.6923	1	1	0	0	0	0	1	0	1	1	0	1	0	0	1	2
49	64	21	22	21.5	31	32	53	53.5	41.5094	40.1869	96.8139	0	1	0	0	1	0	0	1	2	1	0	1	3	3	1	2
50	65	24	29	29	42	43	71	72	40.8451	40.2778	98.6111	0	1	0	0	0	0	0	0	0	0	0	0	1	0	1	2
51	67	25	21.5	25.5	39.5	39	61	64.5	35.2459	39.5349	89.1514	1	1	0	0	1	0	1	0	0	0	1	1	1	0	0	0
52	68	25	27	31	38	37	65	68	41.5385	45.5882	91.1166	1	1	0	0	1	0	0	0	1	0	0	0	0	0	1	1
53	69	22	22.5	23	43	46.5	65.5	69.5	34.3511	33.0935	96.3389	0	1	0	0	0	1	0	0	0	0	0	0	0	0	1	1
54	70	22	27	25	46	46	73	71	36.9863	35.2113	95.2008	0	0	0	0	0	0	0	0	0	0	0	0	1	0	2	1
55	71	21	17.5	16.5	37.5	42	55	58.5	31.8182	28.2051	88.6447	1	1	2	0	0	0	3	0	0	1	0	3	1	0	1	1
56	73	23	27	34.5	44.5	39.5	71.5	74	37.7622	46.6216	80.9973	1	1	0	0	2	0	0	0	0	1	0	1	3	0	2	3
57	74	23	27	25.5	42	40	69	65.5	39.1304	38.9313	99.4911	0	0	0	0	1	0	0	0	0	0	0	0	0	0	1	1
58	75	24	23	22	39.5	34	62.5	56	36.8	39.2857	93.6727	1	0	0	0	1	0	1	2	2	1	0	0	1	0	1	2
59	78	24	23	20.5	53	60	76	80.5	30.2632	25.4658	84.148	1	0	0	0	0	1	1	0	2	1	0		0	1	1	2
60	80	24	23.5	27	34.5	31	58	58	40.5172	46.5517	87.037	1	0	0	1	1	0	1	1	0	1	0	1	0	0	1	1
61	81	20	18.5	22	36.5	35	55	57	33.6364	38.5965	87.1488	1	1	1	0	0	0	1	2	0	1	0	3	0	0	2	3
62	82	21	16	18.5	53	52	69	70.5	23.1884	26.2411	88.3666	1	1	0	0	0	0	1	1	0	1	0	1	1	1	1	2
63	83	21	24.5	27	40.5	42	65	69	37.6923	39.1304	96.3248	0	0	0	0	0	0	0	0	0	0	0	0	0	0	0	1
64	84	20	25	26.5	23.5	24.5	48.5	51	51.5464	51.9608	99.2025	0	1	0	0	0	0	0	0	1	0	0	0	0	1	1	1
65	85	23	34	21	47	57	81	78	41.9753	26.9231	64.1403	1	0	0	0	0	0	0	0	0	0	0	0	1	0	0	3
66	86	21	25.5	24	42	39.5	67.5	63.5	37.7778	37.7953	99.9537	0	1	0	0	0	0	0	0	0	0	0	1	0	0	2	1
67	87	23	23	18	32.5	35	55.5	53	41.4414	33.9623	81.9524	1	0	0	1	1	0	0	0	1	1	0	1	0	1	2	1
68	89	21	23	22.5	51.5	53	74.5	75.5	30.8725	29.8013	96.5304	0	0	0	0	0	0	0	0	1	0	0	0	2	1	1	1
69	90	21	20	21	44.5	41	64.5	62	31.0078	33.871	91.5467	1	1	0	0	0	0	1	1	0	1	0	1	2	0	1	2
70	91	19	25.5	23	47.5	46	73	69	34.9315	33.3333	95.4248	0	0	0	0	0	0	1	1	2	1	0	0	0	1	1	1
71	93	18	25	24	33.5	36.5	58.5	60.5	42.735	39.6694	92.8264	1	0	1	0	1	1	0	2	1	1	0	0	1	0	3	3
72	94	21	19	19.5	47.5	46	66.5	65.5	28.5714	29.771	95.9707	0	2	0	0	2	0	0	0	0	1	0	1	3	1	1	2
73	95	21	23	24	32	29	55	53	41.8182	45.283	92.3485	1	2	1	1	1	2	0	1	2	1	1	1	3	2	2	2
74	96	21	32	32.5	28	28	60	60.5	53.3333	53.719	99.2821	0	1	0	1	1	1	0	0	1	1	0	0	3	2	1	1
75	98	19	20	23.5	41	34	61	57.5	32.7869	40.8696	80.2232	1	0	0	0	1	0	0	0	3	1	0	3	2	2	1	1
76	99	19	28.5	27	25.5	28.5	54	55.5	52.7778	48.6486	92.1764	1	1	0	0	1	0	0	0	0	0	1	1	3	2	2	2
77	100	18	23	24.5	50.5	46	73.5	70.5	31.2925	34.7518	90.0458	1	0	0	0	0	0	0	0	0	0	0	0	0	1	1	2
78	101	18	22.5	22	40.5	33	63	55	35.7143	40	89.2857	1	0	0	0	0	1	0	0	0	0	0	0	0	0	1	1
79	102	23	29.5	30	26.5	22.5	56	52.5	52.6786	57.1429	92.1875	1	0	0	0	0	0	0	0	0	0	0	0	1	1	0	0
80	103	21	28	23.5	38.5	38	66.5	61.5	42.1053	38.2114	90.752	1	0	0	0	0	0	0	0	0	0	0	3	0	1	2	1
81	104	22	24.5	22.5	24.5	22.5	49	45	50	50	100	0	1	1	2	0	1	0	2	1	1	0	1	0	2	0	0
82	105	21	32	25.5	41	46.5	73	72	43.8356	35.4167	80.7943	1	1	0	0	1	1	1	1	1	1	1	1	0	1	1	1
83	107	21	24	21	49	49	73	70	32.8767	30	91.25	1	0	0	0	0	1	0	0	0	0	0	0	0	1	1	1
84	108	25	28	31	75	72	103	103	27.1845	30.0971	90.3226	1	0	0	0	0	0	1	1	0	0	0	0	3	0	1	1
85	111	21	22	22.5	34	36	56	58.5	39.2857	38.4615	97.9021	0	0	0	0	0	0	1	1	1	0	0	0	0	0	0	1
86	112	19	21	25	48	53	69	78	30.4348	32.0513	94.9565	0	1	1	0	0	1	0	0	0	1	0	1	0	0	0	0
87	113	20	27	25	41	37	68	62	39.7059	40.3226	98.4706	0	1	1	0	1	1	0	1	0	1	0	0	0	0	1	1
88	114	20	23.5	24	43	45	66.5	69	35.3383	34.7826	98.4274	0	1	1	0	1	1	0	0	0	1	0	1	0	0	1	0
89	115	22	30	28.5	51	47.5	81	76	37.037	37.5	98.7654	0	0	0	0	1	1	0	0	0	0	0	1	0	0	1	2
90	116	25	23.5	25.5	61	56	84.5	81.5	27.8107	31.2883	88.885	1	1	1	0	1	1	0	1	0	1	0	0	0	0	1	1
91	117	19	19.5	24.5	45	43.5	64.5	68	30.2326	36.0294	83.9108	1	1	0	0	1	0	0	0	0	0	0	0	3	0	2	3
92	118	25	17	18	45.5	47	62.5	65	27.2	27.6923	98.2222	0	1	0	2	2	2	0	0	0	1	0	1	0	1	2	2
93	119	21	26.5	32.5	54	47	80.5	79.5	32.9193	40.8805	80.5256	1	0	0	0	0	0	0	0	1	0	0	1	0	0	1	1
94	121	19	31	24	26.5	31	57.5	55	53.913	43.6364	80.9384	1	1	1	0	1	1	0	1	0	1	0	0	0	0	1	1
95	122	23	21	30	37	38	58	68	36.2069	44.1176	82.069	1	0	0	1	2	0	0	0	1	1	0	4	0	1	2	1
96	123	25	23	28	47	46	70	74	32.8571	37.8378	86.8367	1	0	1	0	0	1	1	0	0	0	0	1	0	0	0	2
97	126	18	23.5	27.5	30	29	53.5	56.5	43.9252	48.6726	90.2464	1	0	0	0	0	1	0	1	2	1	1	0	0	0	0	1
98	131	21	22	30.5	32	27	54	57.5	40.7407	53.0435	76.8063	1	1	0	0	1	0	0	1	0	1	0	1	0	0	1	2
99	135	25	30	32	52.5	51	82.5	83	36.3636	38.5542	94.3182	0	1	0	0	2	1	1	2	1	1	0	1	1	1	1	1
100	136	21	31	25	50	50	81	75	38.2716	33.3333	87.0968	1	0	0	0	0	1	0	1	0	0	0	1	1	0	1	2
101	143	21	26	19	42	34.5	68	53.5	38.2353	35.514	92.8828	1	3	2	0	2	1	0	0	1	1	0	0	2	1	2	2
102	144	18	28	21	54	52	82	73	34.1463	28.7671	84.2466	1	0	0	0	0	0	0	1	1	0	0	1	2	1	0	2
103	145	19	30.5	32	30	31.5	60.5	63.5	50.4132	50.3937	99.9613	0									1
104	146	23	34	29	51	63	85	92	40	31.5217	78.8043	1									1
105	148	21	20	23	38.5	35.5	58.5	58.5	34.188	39.3162	86.9565	1									0
106	149	23	26.5	24	31	28	57.5	52	46.087	46.1538	99.8551	0									0
103	145	19	30.5	32	30	31.5	60.5	63.5	50.4132	50.3937	99.9613	0	1	0	0	2	1	1	2	3	1	0	1	1	2	1	2
104	146	23	34	29	51	63	85	92	40	31.5217	78.8043	1	0	0	0	0	0	1	1	2	1	0	0	2	0	0	1
105	148	21	20	23	38.5	35.5	58.5	58.5	34.188	39.3162	86.9565	1	1	0	0	1	0	0	0	1	0	0	0	0	1	0	1
106	149	23	26.5	24	31	28	57.5	52	46.087	46.1538	99.8551	0	0	0	0	1	0	0	0	0	0	0	1	3	1	0	3

## Sheet: Questionnaires
A10	Do you have headache?
A11	Do you feel pain when closing and opening mouth?
A12	Do you have joint trismus when getting up in the morning?
A13	Do you feel pain around neck?
A14	Do you have tinnitus?
A15	Do you clench your teeth when worried?
A16	Do you clench your teeth when in anger?
A17	Do you clench your teeth when concentrating?
A18	Have you noticed noise in your temporomandibular joints while chewing or opening your mouth?
A19	Do you have habits of clenching or grinding your teeth?
	On whether you consider yourself a tense (nervous) person, please answer the following questions:
A20	A. Do you sweat excessively (e.g. sweaty hands) even when it is not hot, or without physical activity?*
A21	B. Do you feel changes in cardiac activity even without physical activity (e.g. increased or weakened heart rate)?*
A22	C. Will you become easily angry because of trivial things?*
A23	D. Will you become impatient when experiencing delays (e.g. in traffic jams or when waiting for something)?*
